# Supplementary material for: The role of vegetative cell fusions in the development and asexual reproduction of the wheat fungal pathogen Zymoseptoria tritici
Source: BMC Biol. 2020 Aug 11;18:99. doi: 10.1186/s12915-020-00838-9 (PMC7477884; doi:10.1186/s12915-020-00838-9)
Supplement: Supplementary file 14 — Additional file 14: Table S1. List of primers used in this study for cloning, sequencing, and mutant confirmation. [file 12915_2020_838_MOESM14_ESM.xlsx]

## Sheet: Sheet1
Table S1. List of primers used in this study for cloning, sequencing, and knocked-out mutants confirmation
Primer Name	Primer Sequence (5' - 3')	Purpose
Screening colonies KO-ZtKu70
F1-OKu70	GATCTTCGCCTGCTGGTTGT	To confirm the disruption of the ZtKu70 gene. The primer combination F1-OKu70 and R2-IKu70 confirms the presence of the native locus. The primer combination F1-OKu70 and R3-IG419 confirms the replacement of ZtKu70 by the geneticin resistance cassette (gen or G418).
R2-IKu70	TGTCTGGCTTCTTTGGGTCT
R3-IG418	CAATAGCAGCCAGTCCCTTC
ZtSof1 disruption mutants
So_UF-F	TAAGATATCGAGCTCGGTACCACGCCTGGGGCATAGTAGAC	Amplication of up-flank region
So_UF-R	CTCCTTCAATATCAAAGCCGGGTGACGTGGAGTGCTGT	Amplication of up-flank region
So_DF-F	GGAATAGAGATCTGCTAGCCATCTCTTGCGTTTTTAGCGTTGA	Amplication of down-flank region
So_DF-R	CAGTGCCAAGCTTGCATGCCTGCAGTCGATGATGATTTCGATCAGTT	Amplication of down-flank region
Hyg_UnivF	CGGCTTTGATATTGAAGGAGC	Amplification of hygromycin resistance cassette (hph) from pES6 plasmid (E. H. Stukenbrock, Kiel University, unpublished)
Hyg_UnivR	GATGGCTAGCAGATCTCTATTCC
Screening colonies KO-ZtSof1
So_ScreF	AGATCGACGTGGCTGCAT	To confirm the disruption of ZtSo gene by the hygromycin resistance cassette (hph)
So_ScreR	TCAACGCTAAAAACGCAAGA
So-OUT-F	ATAGTCTGTGTAATCTCCCTCGA	A second confirmation of the hygromycin gene insertion into the 1E4-WT genome to disrupt the ZtSof1 gene
So-INN-R	AGGGGCCAAAGTAAACGGC
In locus complementation of ZtSof1
So_UF_comp-F	TAAGATATCGAGCTCGGTACCACGCCTGGGGCATAGTAGAC	Amplication of up-flank region
So_UF_comp-R	TTTTATTCTTGTTGACATGGACTGGGCCATTCGCTGTC	Amplication of up-flank region
So_DF_comp-F	AAAATGCTCCTTCAATATCAGTGCAGGATCAATCTGAGGT	Amplication of down-flank region
So_DF_comp-R	CAGTGCCAAGCTTGCATGCCTGCAGTCGATGATGATTTCGATCAGTT	Amplication of down-flank region
Nat-F	CCATGTCAACAAGAATAAAACG	Amplification of nourseothricin resistance cassette (nat) from pES43 plasmid (E. H. Stukenbrock, Kiel University, unpublished)
Nat-R	TGATATTGAAGGAGCATTTTTT
Screening colonies KO-ZtSof1-complementation
So_ScreF	AGATCGACGTGGCTGCAT	To confirm the re-introduction of ZtSof1 gene into its native locus
So_ScreR	TCAACGCTAAAAACGCAAGA
Primers used for sequencing
SoSeqF1	AAGGTAGTTCTACGGCATCGAC	To confirm the vector construction
SoSeqF2	CTCAGAGCAGCGTCACCTTT	To confirm the vector construction
SoSeqF3	TCTCCACCTCCACCAGAGAC	To confirm the vector construction
SoSeqF4	GCTTCATCTTCCCCTCAGC	To confirm the vector construction
SoSeqF5	ACTCAAGGCACACCCCATT	To confirm the vector construction
SoSeqF6	CAAGAATTTGGGCAGGATTG	To confirm the vector construction
SoSeqF7	CGTTCTTATGCAGGACCTTGA	To confirm the vector construction
SoSeqF8	GGCTGCTGGAGGACTTGAT	To confirm the vector construction
SoSeqF9	TCGTTTACCCAGAATGCACA	To confirm the vector construction
SoSeqF10	GGTGAAGGACCCATCCAGT	To confirm the vector construction
Primers used for qPCR
Ku70F-RT	CTGTGCTCGACGTTGTCACT	To amplify the geneticin resistance cassette (gen or G418)
Ku70R-RT	ATACTTTCTCGGCAGGAGCA
18Sq_F	CCAGCAAATCCTTCGATCTC	To amplify the reference gene 18S rDNA
18Sq_R	CCACTTTGACATTTCCACACC
RT_Hyg3_F	CGTCTGCTGCTCCATACAAG	To amplify the hygromycin resistance cassette (hph)
RT_Hyg3_R	CTCGATGAGCTGATGCTTTG
